# Supplementary material for: Enhanced In Vitro Antiviral Activity of Ivermectin-Loaded Nanostructured Lipid Carriers against Porcine Epidemic Diarrhea Virus via Improved Intracellular Delivery
Source: Pharmaceutics. 2024 Apr 29;16(5):601. doi: 10.3390/pharmaceutics16050601 (PMC11125651; doi:10.3390/pharmaceutics16050601)
Supplement: Supplementary file 1 [file pharmaceutics-16-00601-s001.zip]

Archive with 1 entries (1 files):
- pharmaceutics-2961884-supplementary.pdf
